# Supplementary material for: Improving Precursor Selectivity in Data-Independent Acquisition Using Overlapping Windows
Source: J Am Soc Mass Spectrom. 2019 Jan 22;30(4):669–84. doi: 10.1007/s13361-018-2122-8 (PMC6445824; doi:10.1007/s13361-018-2122-8)
Supplement: Supplementary file 2 — (XLS 42 kb) [file 13361_2018_2122_MOESM2_ESM.xls]

## Sheet: SupplementaryTable3.csv
Run Number	Description	File Name
1	qc	Q_2012_1121_RJ_01
2	qc	Q_2012_1121_RJ_02
3	yeast	Q_2012_1121_RJ_03
4	yeast	Q_2012_1121_RJ_04
5	yeast	Q_2012_1121_RJ_05
6	qc	Q_2012_1121_RJ_06
7	qc	Q_2012_1121_RJ_07
8	blank	Q_2012_1121_RJ_08
9	blank	Q_2012_1121_RJ_09
10	J: no bovine mix; DIA 20 m/z no overlap	Q_2012_1121_RJ_10
11	J: no bovine mix; DIA 20 m/z overlap	Q_2012_1121_RJ_11
12	J: no bovine mix; DDA	Q_2012_1121_RJ_12
13	J: no bovine mix; DIA 10 m/z no overlap	Q_2012_1121_RJ_13
14	I: 50 amol; DIA 10 m/z no overlap	Q_2012_1121_RJ_14
15	I: 50 amol; DIA 20 m/z overlap	Q_2012_1121_RJ_15
16	I: 50 amol; DIA DDA	Q_2012_1121_RJ_16
17	I: 50 amol; DIA 20 m/z no overlap	Q_2012_1121_RJ_17
18	H: 100 amol; DIA 10 m/z no overlap	Q_2012_1121_RJ_18
19	H: 100 amol; DDA	Q_2012_1121_RJ_19
20	qc	Q_2012_1121_RJ_20
21	blank	Q_2012_1121_RJ_21
22	blank	Q_2012_1121_RJ_22
23	blank	Q_2012_1121_RJ_23
24	H: 100 amol; DIA 20 m/z no overlap	Q_2012_1121_RJ_24
25	H: 100 amol; DIA 20 m/z overlap	Q_2012_1121_RJ_25
26	G: 500 amol; DIA 10 m/z on overlap	Q_2012_1121_RJ_26
27	G: 500 amol; DDA	Q_2012_1121_RJ_27
28	G: 500 amol; DIA 20 m/z overlap	Q_2012_1121_RJ_28
29	G: 500 amol; DIA 20 m/z no overlap	Q_2012_1121_RJ_29
30	F: 1 fmol; DIA 10 m/z no overlap	Q_2012_1121_RJ_30
31	F: 1 fmol; DDA	Q_2012_1121_RJ_31
32	F: 1 fmol; DIA 20 m/z overlap	Q_2012_1121_RJ_32
33	F: 1 fmol; DIA 20 m/z no overlap	Q_2012_1121_RJ_33
34	qc	Q_2012_1121_RJ_34
35	blank	Q_2012_1121_RJ_35
36	blank	Q_2012_1121_RJ_36
37	E: 2 fmol; DIA 20 m/z no overlap	Q_2012_1121_RJ_37
38	E: 2 fmol; DDA	Q_2012_1121_RJ_38
39	E: 2 fmol; DIA 10 m/z no overlap	Q_2012_1121_RJ_39
40	E: 2 fmol; DIA 20 m/z overlap	Q_2012_1121_RJ_40
41	D: 4 fmol; DIA 20 m/z overlap	Q_2012_1121_RJ_41
42	D: 4 fmol; DIA 20 m/z no overlap	Q_2012_1121_RJ_42
43	D: 4 fmol; DDA	Q_2012_1121_RJ_43
44	D: 4 fmol; DIA 10 m/z no overlap	Q_2012_1121_RJ_44
45	C: 8 fmol; DIA 20 m/z no overlap	Q_2012_1121_RJ_45
46	C: 8 fmol; DIA 20 m/z overlap	Q_2012_1121_RJ_46
47	qc	Q_2012_1121_RJ_47
48	blank	Q_2012_1121_RJ_48
49	blank	Q_2012_1121_RJ_49
50	C: 8 fmol; DDA	Q_2012_1121_RJ_50
51	C: 8 fmol; DIA 10 m/z no overlap	Q_2012_1121_RJ_51
52	B: 32 fmol; DIA 10 m/z no overlap	Q_2012_1121_RJ_52
53	B: 32 fmol; DIA 20 m/z no overlap	Q_2012_1121_RJ_53
54	B: 32 fmol; DIA 20 m/z overlap	Q_2012_1121_RJ_54
55	B: 32 fmol; DDA	Q_2012_1121_RJ_55
56	A: 96 fmol; DIA 20 m/z no overlap	Q_2012_1121_RJ_56
57	A: 96 fmol; DDA	Q_2012_1121_RJ_57
58	A: 96 fmol; DIA 10 m/z no overlap	Q_2012_1121_RJ_58
59	A: 96 fmol; DIA 20 m/z overlap	Q_2012_1121_RJ_59
60	qc	Q_2012_1121_RJ_60
61	blank	Q_2012_1121_RJ_61
62	blank	Q_2012_1121_RJ_62
63	blank	Q_2012_1121_RJ_63
64	J: no bovine mix; DIA 20 m/z no overlap	Q_2012_1121_RJ_64
65	J: no bovine mix; DIA 20 m/z overlap	Q_2012_1121_RJ_65
66	J: no bovine mix; DDA	Q_2012_1121_RJ_66
67	J: no bovine mix; DIA 10 m/z no overlap	Q_2012_1121_RJ_67
68	I: 50 amol; DIA 10 m/z no overlap	Q_2012_1121_RJ_68
69	I: 50 amol; DIA 20 m/z overlap	Q_2012_1121_RJ_69
70	I: 50 amol; DIA DDA	Q_2012_1121_RJ_70
71	I: 50 amol; DIA 20 m/z no overlap	Q_2012_1121_RJ_71
72	H: 100 amol; DIA 10 m/z no overlap	Q_2012_1121_RJ_72
73	H: 100 amol; DDA	Q_2012_1121_RJ_73
74	qc	Q_2012_1121_RJ_74
75	blank	Q_2012_1121_RJ_75
76	blank	Q_2012_1121_RJ_76
77	blank	Q_2012_1121_RJ_77
78	H: 100 amol; DIA 20 m/z no overlap	Q_2012_1121_RJ_78
79	H: 100 amol; DIA 20 m/z overlap	Q_2012_1121_RJ_79
80	G: 500 amol; DIA 10 m/z on overlap	Q_2012_1121_RJ_80
81	G: 500 amol; DDA	Q_2012_1121_RJ_81
82	G: 500 amol; DIA 20 m/z overlap	Q_2012_1121_RJ_82
83	G: 500 amol; DIA 20 m/z no overlap	Q_2012_1121_RJ_83
84	F: 1 fmol; DIA 10 m/z no overlap	Q_2012_1121_RJ_84
85	F: 1 fmol; DDA	Q_2012_1121_RJ_85
86	F: 1 fmol; DIA 20 m/z overlap	Q_2012_1121_RJ_86
87	F: 1 fmol; DIA 20 m/z no overlap	Q_2012_1121_RJ_87
88	qc	Q_2012_1121_RJ_88
89	blank	Q_2012_1121_RJ_89
90	blank	Q_2012_1121_RJ_90
91	E: 2 fmol; DIA 20 m/z no overlap	Q_2012_1121_RJ_91
92	E: 2 fmol; DDA	Q_2012_1121_RJ_92
93	E: 2 fmol; DIA 10 m/z no overlap	Q_2012_1121_RJ_93
94	E: 2 fmol; DIA 20 m/z overlap	Q_2012_1121_RJ_94
95	D: 4 fmol; DIA 20 m/z overlap	Q_2012_1121_RJ_95
96	D: 4 fmol; DIA 20 m/z no overlap	Q_2012_1121_RJ_96
97	D: 4 fmol; DDA	Q_2012_1121_RJ_97
98	D: 4 fmol; DIA 10 m/z no overlap	Q_2012_1121_RJ_98
99	C: 8 fmol; DIA 20 m/z no overlap	Q_2012_1121_RJ_99
100	C: 8 fmol; DIA 20 m/z overlap	Q_2012_1121_RJ_100
101	qc	Q_2012_1121_RJ_101
102	blank	Q_2012_1121_RJ_102
103	blank	Q_2012_1121_RJ_103
104	C: 8 fmol; DDA	Q_2012_1121_RJ_104
105	C: 8 fmol; DIA 10 m/z no overlap	Q_2012_1121_RJ_105
106	B: 32 fmol; DIA 10 m/z no overlap	Q_2012_1121_RJ_106
107	B: 32 fmol; DIA 20 m/z no overlap	Q_2012_1121_RJ_107
108	B: 32 fmol; DIA 20 m/z overlap	Q_2012_1121_RJ_108
109	B: 32 fmol; DDA	Q_2012_1121_RJ_109
110	A: 96 fmol; DIA 20 m/z no overlap	Q_2012_1121_RJ_110
111	A: 96 fmol; DDA	Q_2012_1121_RJ_111
112	A: 96 fmol; DIA 10 m/z no overlap	Q_2012_1121_RJ_112
113	A: 96 fmol; DIA 20 m/z overlap	Q_2012_1121_RJ_113
114	qc	Q_2012_1121_RJ_114
115	blank	Q_2012_1121_RJ_115
116	blank	Q_2012_1121_RJ_116
117	blank	Q_2012_1121_RJ_117
118	J: no bovine mix; DIA 20 m/z no overlap	Q_2012_1121_RJ_118
119	J: no bovine mix; DIA 20 m/z overlap	Q_2012_1121_RJ_119
120	J: no bovine mix; DDA	Q_2012_1121_RJ_120
121	J: no bovine mix; DIA 10 m/z no overlap	Q_2012_1121_RJ_121
122	I: 50 amol; DIA 10 m/z no overlap	Q_2012_1121_RJ_122
123	I: 50 amol; DIA 20 m/z overlap	Q_2012_1121_RJ_123
124	I: 50 amol; DIA DDA	Q_2012_1121_RJ_124
125	I: 50 amol; DIA 20 m/z no overlap	Q_2012_1121_RJ_125
126	H: 100 amol; DIA 10 m/z no overlap	Q_2012_1121_RJ_126
127	H: 100 amol; DDA	Q_2012_1121_RJ_127
128	qc	Q_2012_1121_RJ_128
129	blank	Q_2012_1121_RJ_129
130	blank	Q_2012_1121_RJ_130
131	blank	Q_2012_1121_RJ_131
132	H: 100 amol; DIA 20 m/z no overlap	Q_2012_1121_RJ_132
133	H: 100 amol; DIA 20 m/z overlap	Q_2012_1121_RJ_133
134	G: 500 amol; DIA 10 m/z on overlap	Q_2012_1121_RJ_134
135	G: 500 amol; DDA	Q_2012_1121_RJ_135
136	G: 500 amol; DIA 20 m/z overlap	Q_2012_1121_RJ_136
137	G: 500 amol; DIA 20 m/z no overlap	Q_2012_1121_RJ_137
138	F: 1 fmol; DIA 10 m/z no overlap	Q_2012_1121_RJ_138
139	F: 1 fmol; DDA	Q_2012_1121_RJ_139
140	F: 1 fmol; DIA 20 m/z overlap	Q_2012_1121_RJ_140
141	F: 1 fmol; DIA 20 m/z no overlap	Q_2012_1121_RJ_141
142	qc	Q_2012_1121_RJ_142
143	blank	Q_2012_1121_RJ_143
144	blank	Q_2012_1121_RJ_144
145	E: 2 fmol; DIA 20 m/z no overlap	Q_2012_1121_RJ_145
146	E: 2 fmol; DDA	Q_2012_1121_RJ_146
147	E: 2 fmol; DIA 10 m/z no overlap	Q_2012_1121_RJ_147
148	E: 2 fmol; DIA 20 m/z overlap	Q_2012_1121_RJ_148
149	D: 4 fmol; DIA 20 m/z overlap	Q_2012_1121_RJ_149
150	D: 4 fmol; DIA 20 m/z no overlap	Q_2012_1121_RJ_150
151	D: 4 fmol; DDA	Q_2012_1121_RJ_151
152	D: 4 fmol; DIA 10 m/z no overlap	Q_2012_1121_RJ_152
153	C: 8 fmol; DIA 20 m/z no overlap	Q_2012_1121_RJ_153
154	C: 8 fmol; DIA 20 m/z overlap	Q_2012_1121_RJ_154
155	qc	Q_2012_1121_RJ_155
156	blank	Q_2012_1121_RJ_156
157	blank	Q_2012_1121_RJ_157
158	C: 8 fmol; DDA	Q_2012_1121_RJ_158
159	C: 8 fmol; DIA 10 m/z no overlap	Q_2012_1121_RJ_159
160	B: 32 fmol; DIA 10 m/z no overlap	Q_2012_1121_RJ_160
161	B: 32 fmol; DIA 20 m/z no overlap	Q_2012_1121_RJ_161
162	B: 32 fmol; DIA 20 m/z overlap	Q_2012_1121_RJ_162
163	B: 32 fmol; DDA	Q_2012_1121_RJ_163
164	A: 96 fmol; DIA 20 m/z no overlap	Q_2012_1121_RJ_164
165	A: 96 fmol; DDA	Q_2012_1121_RJ_165
166	A: 96 fmol; DIA 10 m/z no overlap	Q_2012_1121_RJ_166
167	A: 96 fmol; DIA 20 m/z overlap	Q_2012_1121_RJ_167
168	qc	Q_2012_1121_RJ_168
169	blank	Q_2012_1121_RJ_169
170	blank	Q_2012_1121_RJ_170
171	blank	Q_2012_1121_RJ_171
