# Supplementary material for: Improving Precursor Selectivity in Data-Independent Acquisition Using Overlapping Windows
Source: J Am Soc Mass Spectrom. 2019 Jan 22;30(4):669–84. doi: 10.1007/s13361-018-2122-8 (PMC6445824; doi:10.1007/s13361-018-2122-8)
Supplement: Supplementary file 3 — (XLS 29 kb) [file 13361_2018_2122_MOESM3_ESM.xls]

## Sheet: Q_2013_0129_RJ
Run Number	Description	Filename
1	qc	Q_2013_0129_RJ_01
2	qc	Q_2013_0129_RJ_02
3	blank	Q_2013_0129_RJ_03
4	A2: lysate #2 wt no rapa; biorep1; techrep1	Q_2013_0129_RJ_04
5	A2: lysate #2 wt no rapa; biorep1; techrep1	Q_2013_0129_RJ_05
6	A2: lysate #2 wt no rapa; biorep1; techrep1	Q_2013_0129_RJ_06
7	qc	Q_2013_0129_RJ_07
8	blank	Q_2013_0129_RJ_08
9	G1: lysate #1 wt no rapa; biorep3	Q_2013_0129_RJ_09
10	G1: lysate #1 wt no rapa; biorep3	Q_2013_0129_RJ_10
11	G1: lysate #1 wt no rapa; biorep3	Q_2013_0129_RJ_11
12	qc	Q_2013_0129_RJ_12
13	blank	Q_2013_0129_RJ_13
14	H1: lysate #1 tor1 no rapa; biorep3	Q_2013_0129_RJ_14
15	H1: lysate #1 tor1 no rapa; biorep3	Q_2013_0129_RJ_15
16	H1: lysate #1 tor1 no rapa; biorep3	Q_2013_0129_RJ_16
17	qc	Q_2013_0129_RJ_17
18	blank	Q_2013_0129_RJ_18
19	I1: lysate #1 wt rapa; biorep3	Q_2013_0129_RJ_19
20	I1: lysate #1 wt rapa; biorep3	Q_2013_0129_RJ_20
21	I1: lysate #1 wt rapa; biorep3	Q_2013_0129_RJ_21
22	qc	Q_2013_0129_RJ_22
23	blank	Q_2013_0129_RJ_23
24	C1: lysate #1 wt rapa; biorep1	Q_2013_0129_RJ_24
25	C1: lysate #1 wt rapa; biorep1	Q_2013_0129_RJ_25
26	C1: lysate #1 wt rapa; biorep1	Q_2013_0129_RJ_26
27	qc	Q_2013_0129_RJ_27
28	blank	Q_2013_0129_RJ_28
29	A1: lysate #1 wt no rapa; biorep1	Q_2013_0129_RJ_29
30	A1: lysate #1 wt no rapa; biorep1	Q_2013_0129_RJ_30
31	A1: lysate #1 wt no rapa; biorep1	Q_2013_0129_RJ_31
32	qc	Q_2013_0129_RJ_32
33	blank	Q_2013_0129_RJ_33
34	A2: lysate #2 wt no rapa; biorep1; techrep2	Q_2013_0129_RJ_34
35	A2: lysate #2 wt no rapa; biorep1; techrep2	Q_2013_0129_RJ_35
36	A2: lysate #2 wt no rapa; biorep1; techrep2	Q_2013_0129_RJ_36
37	qc	Q_2013_0129_RJ_37
38	blank	Q_2013_0129_RJ_38
39	B1: lysate #1 tor1 no rapa; biorep1	Q_2013_0129_RJ_39
40	B1: lysate #1 tor1 no rapa; biorep1	Q_2013_0129_RJ_40
41	B1: lysate #1 tor1 no rapa; biorep1	Q_2013_0129_RJ_41
42	qc	Q_2013_0129_RJ_42
43	blank	Q_2013_0129_RJ_43
44	D1: lysate #1 wt no rapa; biorep2	Q_2013_0129_RJ_44
45	D1: lysate #1 wt no rapa; biorep2	Q_2013_0129_RJ_45
46	D1: lysate #1 wt no rapa; biorep2	Q_2013_0129_RJ_46
47	qc	Q_2013_0129_RJ_47
48	blank	Q_2013_0129_RJ_48
49	F1: lysate #1 wt rapa; biorep2	Q_2013_0129_RJ_49
50	F1: lysate #1 wt rapa; biorep2	Q_2013_0129_RJ_50
51	F1: lysate #1 wt rapa; biorep2	Q_2013_0129_RJ_51
52	qc	Q_2013_0129_RJ_52
53	blank	Q_2013_0129_RJ_53
54	E1: lysate #1 tor1 no rapa; biorep2	Q_2013_0129_RJ_54
55	E1: lysate #1 tor1 no rapa; biorep2	Q_2013_0129_RJ_55
56	E1: lysate #1 tor1 no rapa; biorep2	Q_2013_0129_RJ_56
57	qc	Q_2013_0129_RJ_57
58	blank	Q_2013_0129_RJ_58
59	A2: lysate #2 wt no rapa; biorep1; techrep3	Q_2013_0129_RJ_59
60	A2: lysate #2 wt no rapa; biorep1; techrep3	Q_2013_0129_RJ_60
61	A2: lysate #2 wt no rapa; biorep1; techrep3	Q_2013_0129_RJ_61
62	qc	Q_2013_0129_RJ_62
63	blank	Q_2013_0129_RJ_63
64	blank	Q_2013_0129_RJ_64
65	blank	Q_2013_0129_RJ_65
66	qc	Q_2013_0129_RJ_66
67	blank	Q_2013_0129_RJ_67
68	blank	Q_2013_0129_RJ_68
69	blank	Q_2013_0129_RJ_69
70	blank	Q_2013_0129_RJ_70
