# Supplementary material for: Improving Precursor Selectivity in Data-Independent Acquisition Using Overlapping Windows
Source: J Am Soc Mass Spectrom. 2019 Jan 22;30(4):669–84. doi: 10.1007/s13361-018-2122-8 (PMC6445824; doi:10.1007/s13361-018-2122-8)
Supplement: Supplementary file 4 — (XLSX 11 kb) [file 13361_2018_2122_MOESM4_ESM.xlsx]

## Sheet: Sheet1
Peptide Sequence	Precursor Charge	Precursor m/z	Excluded due to truncated acquisition?
MVEGFFDR	2	500.731
QSPVDIDTK	2	501.759
VGDANPALQK	2	506.775
DFPIANGER	2	509.751
C[+58]DENSPYR	2	521.201
LKPDPNTLC[+58]DEFK	3	526.589
YAAELHLVHWNTK	3	527.944
NLNHVSYGR	2	530.27
VLVLDTDYK	2	533.295
SHC[+58]IAEVEK	2	537.25
TAAYVNAIEK	2	540.29
LNPHWNGEK	2	547.773
VYNEAGVTFT	2	550.767
C[+58]C[+58]TESLVNR	2	570.737
HNGPEHWHK	2	571.268
LSFNPTQLEEQC[+58]HI	3	572.935
IVGYLDEEGVLDQNR	3	573.956
MPC[+58]TEDYLSLILNR	3	575.944	yes
HGGTIPIVPTAEFQDR	3	579.969
LVNELTEFAK	2	582.319
C[+58]C[+58]TKPESER	2	584.734
VGPLLAC[+58]LLGR	2	585.339	yes
HQGLPQEVLNENLLR	3	587.32
VPC[+58]FLAGDFR	2	591.784
LQHGTILGFPK	2	605.851
LIC[+58]DNTHITK	2	608.306
C[+58]AVVDVPFGGAK	2	610.803
YSTDVSVDEVK	2	621.298
TPEVDDEALEK	2	623.296
RPC[+58]FSALTPDETYVPK	3	627.973
YLGYLEQLLR	2	634.356	yes
LFTFHADIC[+58]TLPDTEK	3	636.973
DSNYHLLMSVQESLER	3	640.976
HLVDEPQNLIK	2	653.362
FGHMEVPSTVSR	2	673.83	yes
EPISVSSQQMLK	2	673.853
FFVAPFPEVFGK	2	692.869	yes
C[+58]VAVGESDGSIWNPDGIDPK	3	706.321
SLHTLFGDELC[+58]K	2	710.842
DDGSWEVIEGYR	2	713.318
YIC[+58]DNQDTISSK	2	722.817
TC[+58]VADESHAGC[+58]EK	2	733.282
IHGFDLAAINLQR	2	734.407
LGEYGFQNALIVR	2	740.401
DYLPIVLGSEMQK	2	746.889
YGDFGTAAQQPDGLAVVGVFLK	3	751.723	yes
EYEATLEEC[+58]C[+58]AK	2	752.795
FWWENPGVFTEK	2	770.367	yes
VYVEELKPTPEGDLEILLQK	3	771.758	yes
IYEGSILEVDC[+58]DILIPAASEK	3	779.391	yes
DAFLGSFLYEYSR	2	784.375	yes
AGFVC[+58]PTPPYQSLAR	2	832.909
EQINAVTSFLDASLVYGSEPSLASR	3	885.448	yes
