# Supplementary material for: Improving Precursor Selectivity in Data-Independent Acquisition Using Overlapping Windows
Source: J Am Soc Mass Spectrom. 2019 Jan 22;30(4):669–84. doi: 10.1007/s13361-018-2122-8 (PMC6445824; doi:10.1007/s13361-018-2122-8)
Supplement: Supplementary file 5 — (XLS 29 kb) [file 13361_2018_2122_MOESM5_ESM.xls]

## Sheet: Sheet1
Protein	Description	DDA Peptides (Precursors)	DIA Peptides (Precursors)
RPN1	19S Subunit	7 (7)	7 (7)
RPN2	19S Subunit	2 (2)	2 (2)
RPN3	19S Subunit	2 (2)	1 (1)
RPN5	19S Subunit	4 (4)	1 (1)
RPN6	19S Subunit	4 (4)	3 (3)
RPN7	19S Subunit	1 (1)	1 (1)
RPN8	19S Subunit	2 (2)	1 (1)
RPN9	19S Subunit	0 (0)	0 (0)
RPN12	19S Subunit	2 (2)	2 (2)
SEM1	19S Subunit	0 (0)	0 (0)
RPT1	19S Subunit, ATPase	2 (3)	2 (3)
RPT2	19S Subunit, ATPase	3 (3)	2 (2)
RPT3	19S Subunit, ATPase	4 (4)	3 (3)
RPT4	19S Subunit, ATPase	2 (2)	2 (2)
RPT6	19S Subunit, ATPase	3 (3)	2 (2)
RPT5	19S Subunit, ATPase, Ubiquitin chain receptor	1 (1)	0 (0)
RPN10	19S Subunit, Ubiquitin chain receptor	0 (0)	0 (0)
RPN13	19S Subunit, Ubiquitin chain receptor	0 (0)	0 (0)
SCL1	20S Subunit, α1	2 (2)	2 (2)
PRE8	20S Subunit, α2	1 (1)	1 (1)
PRE9	20S Subunit, α3	2 (2)	2 (2)
PRE6	20S Subunit, α4	3 (3)	2 (2)
PUP2	20S Subunit, α5	5 (5)	4 (4)
PRE5	20S Subunit, α6	5 (5)	4 (4)
PRE10	20S Subunit, α7	3 (4)	3 (3)
PRE3	20S Subunit, β1	2 (2)	2 (2)
PUP1	20S Subunit, β2	0 (0)	0 (0)
PUP3	20S Subunit, β3	2 (3)	2 (2)
PRE1	20S Subunit, β4	0 (0)	0 (0)
PRE2	20S Subunit, β5	1 (1)	1 (1)
PRE7	20S Subunit, β6	2 (2)	2 (2)
PRE4	20S Subunit, β7	4 (5)	3 (4)
DOA4	Deubiquitinating enzyme	0 (0)	0 (0)
RPN11	Deubiquitinating enzyme	1 (1)	1 (1)
UBP6	Deubiquitinating enzyme	0 (0)	0 (0)
UBA1	E1 Ubiquitin-activating enzyme	14 (15)	8 (8)
UBC1	E2 Ubiquitin-conjugating enzyme	1 (1)	0 (0)
UBC2	E2 Ubiquitin-conjugating enzyme	0 (0)	0 (0)
UBC3	E2 Ubiquitin-conjugating enzyme	0 (0)	0 (0)
UBC4	E2 Ubiquitin-conjugating enzyme	1 (1)	0 (0)
UBC5	E2 Ubiquitin-conjugating enzyme	0 (0)	0 (0)
UBC6	E2 Ubiquitin-conjugating enzyme	0 (0)	0 (0)
UBC7	E2 Ubiquitin-conjugating enzyme	0 (0)	0 (0)
UBC8	E2 Ubiquitin-conjugating enzyme	0 (0)	0 (0)
UBC10	E2 Ubiquitin-conjugating enzyme	0 (0)	0 (0)
UBC11	E2 Ubiquitin-conjugating enzyme	0 (0)	0 (0)
UBC13	E2 Ubiquitin-conjugating enzyme	0 (0)	0 (0)
BLM10	Proteasome activator	0 (0)	0 (0)
RPN4	Proteasome Transcriptional Regulator	0 (0)	0 (0)
ECM29	Scaffold Protein/Chaperone	0 (0)	0 (0)
HSM3	Scaffold Protein/Chaperone	0 (0)	0 (0)
NAS2	Scaffold Protein/Chaperone	0 (0)	0 (0)
NAS6	Scaffold Protein/Chaperone	0 (0)	0 (0)
PBA1	Scaffold Protein/Chaperone	0 (0)	0 (0)
PBA2	Scaffold Protein/Chaperone	0 (0)	0 (0)
PBA3	Scaffold Protein/Chaperone	0 (0)	0 (0)
PBA4	Scaffold Protein/Chaperone	0 (0)	0 (0)
RPN14	Scaffold Protein/Chaperone	0 (0)	0 (0)
UMP1	Scaffold Protein/Chaperone	0 (0)	0 (0)
DDI1	Shuttling protein	0 (0)	0 (0)
DSK2	Shuttling protein	3 (3)	2 (2)
RAD23	Shuttling protein	0 (0)	0 (0)
UBI4	Ubiquitin	5 (6)	5 (6)
HUL5	UBP6 antagonist	0 (0)	0 (0)
