# Supplementary material for: Improving Precursor Selectivity in Data-Independent Acquisition Using Overlapping Windows
Source: J Am Soc Mass Spectrom. 2019 Jan 22;30(4):669–84. doi: 10.1007/s13361-018-2122-8 (PMC6445824; doi:10.1007/s13361-018-2122-8)
Supplement: Supplementary file 6 — (XLS 34 kb) [file 13361_2018_2122_MOESM6_ESM.xls]

## Sheet: TestingResult
	Protein	Label	log2FC	SE	Tvalue	DF	pvalue	adj.pvalue
1	DSK2	tor1	0.206472	0.278965	0.740135	48	0.462823	0.776675
3	PRE10	tor1	0.0120469	0.137779	0.0874366	66	0.930589	0.946479
5	PRE2	tor1	0.941869	0.39722	2.37115	12	0.0353272	0.282617
7	PRE3	tor1	0.149662	0.102129	1.46541	30	0.153211	0.377135
9	PRE4	tor1	0.143196	0.0896134	1.59793	84	0.113813	0.377135
11	PRE5	tor1	-0.0537898	0.147115	-0.365631	83	0.715571	0.856366
13	PRE6	tor1	-0.0463116	0.129677	-0.357132	48	0.722559	0.856366
15	PRE7	tor1	-0.356223	0.242894	-1.46658	30	0.152896	0.377135
17	PRE8	tor1	0.507847	0.343682	1.47767	12	0.165257	0.377729
19	PRE9	tor1	0.0562244	0.097531	0.576478	30	0.568593	0.776675
21	PUP2	tor1	0.224632	0.0905626	2.4804	84	0.0151194	0.161274
23	PUP3	tor1	0.0117671	0.134566	0.0874449	48	0.930682	0.946479
25	RPN1	tor1	0.160061	0.108755	1.47176	120	0.143703	0.377135
27	RPN11	tor1	-0.202692	0.12175	-1.66482	11	0.124143	0.377135
29	RPN12	tor1	0.0971247	0.142226	0.68289	30	0.499916	0.776675
31	RPN2	tor1	0.206469	0.120297	1.71633	30	0.0964118	0.377135
33	RPN3	tor1	0.0212667	0.222723	0.0954849	29	0.924586	0.946479
35	RPN5	tor1	-0.0866084	0.15628	-0.554188	62	0.581443	0.776675
37	RPN6	tor1	0.218759	0.162858	1.34325	66	0.183791	0.392088
39	RPN7	tor1	0.0158683	0.231493	0.0685477	12	0.946479	0.946479
41	RPN8	tor1	0.35376	0.185819	1.90378	30	0.0665702	0.377135
43	RPT1	tor1	-0.0911989	0.143166	-0.637013	47	0.527207	0.776675
45	RPT2	tor1	0.368749	0.207356	1.77834	45	0.082105	0.377135
47	RPT3	tor1	0.134184	0.129888	1.03307	66	0.30534	0.574758
49	RPT4	tor1	-0.256734	0.149887	-1.71285	30	0.0970593	0.377135
51	RPT5	tor1	0.0455006	0.0911502	0.499182	12	0.626677	0.802146
53	RPT6	tor1	0.167828	0.204909	0.819035	48	0.416814	0.741003
55	SCL1	tor1	0.0694659	0.124996	0.555745	30	0.582506	0.776675
57	UBA1	tor1	-0.192448	0.156632	-1.22866	258	0.220318	0.440637
59	UBC1	tor1	0.680767	0.141296	4.81801	12	0.000420458	0.00672732
61	UBC4	tor1	-1.50856	0.192695	-7.82872	10	1.42254e-05	0.000455213
63	UBI4	tor1	-0.0255586	0.120943	-0.211327	100	0.833063	0.946479
2	DSK2	rapamycin	0.616355	0.299628	2.05707	48	0.0451353	0.0627969
4	PRE10	rapamycin	0.474415	0.135083	3.51203	66	0.000807561	0.0017228
6	PRE2	rapamycin	0.0640495	0.296758	0.215831	12	0.832745	0.832745
8	PRE3	rapamycin	0.120069	0.114609	1.04764	30	0.303173	0.346484
10	PRE4	rapamycin	-0.21713	0.0992249	-2.18826	84	0.0314272	0.0485207
12	PRE5	rapamycin	0.232506	0.151532	1.53437	83	0.128741	0.164789
14	PRE6	rapamycin	-0.61609	0.128971	-4.77696	48	1.71555e-05	5.48977e-05
16	PRE7	rapamycin	0.361518	0.26003	1.39029	30	0.17467	0.207016
18	PRE8	rapamycin	0.769471	0.326592	2.35606	12	0.0363103	0.052815
20	PRE9	rapamycin	0.0911026	0.0982352	0.927392	30	0.361124	0.385199
22	PUP2	rapamycin	-0.0680503	0.10981	-0.61971	84	0.537126	0.554453
24	PUP3	rapamycin	0.180961	0.106909	1.69267	48	0.097001	0.129335
26	RPN1	rapamycin	-1.03714	0.149708	-6.92776	120	2.28185e-10	1.82548e-09
28	RPN11	rapamycin	-2.71677	0.614557	-4.4207	11	0.00102732	0.00205464
30	RPN12	rapamycin	-1.12996	0.192315	-5.87557	30	1.97518e-06	7.90073e-06
32	RPN2	rapamycin	-0.132462	0.133902	-0.989249	30	0.330454	0.364639
34	RPN3	rapamycin	-0.804055	0.32514	-2.47295	29	0.0195043	0.0328493
36	RPN5	rapamycin	-0.918814	0.190493	-4.82334	62	9.54542e-06	3.39393e-05
38	RPN6	rapamycin	-1.01411	0.193176	-5.24967	66	1.74138e-06	7.90073e-06
40	RPN7	rapamycin	0.466649	0.192185	2.42812	12	0.0318417	0.0485207
42	RPN8	rapamycin	-0.910862	0.235993	-3.85971	30	0.000560645	0.00128147
44	RPT1	rapamycin	-1.91138	0.212814	-8.98144	47	9.11493e-12	9.72259e-11
46	RPT2	rapamycin	-1.42047	0.318448	-4.46059	45	5.4072e-05	0.000147426
48	RPT3	rapamycin	-1.17914	0.217624	-5.41824	66	9.10431e-07	4.85563e-06
50	RPT4	rapamycin	-2.74071	0.194285	-14.1067	30	8.88178e-15	1.49214e-13
52	RPT5	rapamycin	-1.62167	0.266866	-6.07673	12	5.52848e-05	0.000147426
54	RPT6	rapamycin	-0.354901	0.233523	-1.51977	48	0.13513	0.166314
56	SCL1	rapamycin	-1.03657	0.164339	-6.30752	30	5.92192e-07	3.79003e-06
58	UBA1	rapamycin	-0.451454	0.163362	-2.76351	258	0.00613028	0.0108983
60	UBC1	rapamycin	0.583556	0.16099	3.62478	12	0.00348387	0.00655787
62	UBC4	rapamycin	-4.2823	0.724515	-5.91057	10	0.000148922	0.000366578
64	UBI4	rapamycin	-1.25572	0.13801	-9.09872	100	9.32587e-15	1.49214e-13
