# Supplementary material for: Improving Precursor Selectivity in Data-Independent Acquisition Using Overlapping Windows
Source: J Am Soc Mass Spectrom. 2019 Jan 22;30(4):669–84. doi: 10.1007/s13361-018-2122-8 (PMC6445824; doi:10.1007/s13361-018-2122-8)
Supplement: Supplementary file 7 — (XLS 34 kb) [file 13361_2018_2122_MOESM7_ESM.xls]

## Sheet: TestingResult
	Protein	Label	log2FC	SE	Tvalue	DF	pvalue	adj.pvalue
1	DSK2	tor1	0.330163	0.113353	2.91269	48	0.00542425	0.0524344
3	PRE10	tor1	-0.0370062	0.0892664	-0.414559	78	0.679603	0.974896
5	PRE2	tor1	-0.186542	0.186024	-1.00278	24	0.325969	0.675222
7	PRE3	tor1	-0.0453056	0.546946	-0.0828338	44	0.934359	0.974896
9	PRE4	tor1	-0.0395659	0.124427	-0.317984	114	0.751079	0.974896
11	PRE5	tor1	-0.16163	0.0813576	-1.98666	108	0.0494924	0.278521
13	PRE6	tor1	0.141113	0.0982006	1.43699	49	0.157076	0.41411
15	PRE7	tor1	-0.341118	0.383154	-0.89029	47	0.377845	0.684844
17	PRE8	tor1	-0.0854568	0.090695	-0.942244	24	0.355457	0.684844
19	PRE9	tor1	0.0867424	0.0447154	1.93988	54	0.0576251	0.278521
21	PUP2	tor1	0.113386	0.0626969	1.80848	108	0.0733139	0.303729
23	PUP3	tor1	-0.0275995	0.0996755	-0.276893	42	0.78322	0.974896
25	RPN1	tor1	-0.133059	0.116253	-1.14456	180	0.253909	0.566413
27	RPN11	tor1	0.259303	0.0832499	3.11475	24	0.00471742	0.0524344
29	RPN12	tor1	0.178341	0.11665	1.52886	54	0.132137	0.397622
31	RPN2	tor1	-0.00370915	0.117258	-0.0316325	48	0.974896	0.974896
33	RPN3	tor1	0.333275	0.140985	2.3639	24	0.0265192	0.192264
35	RPN5	tor1	-0.192596	0.113736	-1.69336	23	0.103889	0.376599
37	RPN6	tor1	0.0918691	0.243809	0.376808	71	0.70744	0.974896
39	RPN7	tor1	-0.155847	0.124749	-1.24929	24	0.223607	0.540384
41	RPN8	tor1	0.073812	0.0474365	1.55602	18	0.137111	0.397622
43	RPT1	tor1	0.242585	0.0543172	4.46609	84	2.46384e-05	0.000714512
45	RPT2	tor1	0.0676954	0.112791	0.600186	52	0.550989	0.840984
47	RPT3	tor1	-0.00518095	0.087298	-0.0593479	83	0.952818	0.974896
49	RPT4	tor1	-0.0107959	0.111932	-0.0964507	52	0.923533	0.974896
51	RPT6	tor1	-0.19007	0.23122	-0.822032	48	0.415124	0.708152
53	SCL1	tor1	0.0665168	0.0873259	0.761707	54	0.449549	0.724273
55	UBA1	tor1	-0.002951	0.0593261	-0.049742	222	0.960373	0.974896
57	UBI4	tor1	0.00763936	0.047745	0.160003	156	0.873086	0.974896
2	DSK2	rapamycin	0.688832	0.110462	6.2359	48	1.09252e-07	3.1683e-07
4	PRE10	rapamycin	0.684847	0.0821503	8.33651	78	2.09477e-12	6.93011e-12
6	PRE2	rapamycin	0.431188	0.153241	2.81379	24	0.00961602	0.0121245
8	PRE3	rapamycin	0.615401	0.218565	2.81565	44	0.00725755	0.00956677
10	PRE4	rapamycin	0.462979	0.105272	4.39794	114	2.46847e-05	4.4741e-05
12	PRE5	rapamycin	0.372282	0.0843262	4.41479	108	2.40705e-05	4.4741e-05
14	PRE6	rapamycin	-0.124386	0.118464	-1.04999	49	0.298874	0.321013
16	PRE7	rapamycin	-1.44186	0.443199	-3.2533	47	0.00211582	0.00306793
18	PRE8	rapamycin	0.40265	0.0916746	4.39216	24	0.000194857	0.000332403
20	PRE9	rapamycin	0.105716	0.0999814	1.05736	54	0.295056	0.321013
22	PUP2	rapamycin	0.699435	0.0585871	11.9384	108	0	0
24	PUP3	rapamycin	0.415764	0.0769301	5.40444	42	2.83886e-06	6.33284e-06
26	RPN1	rapamycin	-1.21316	0.160767	-7.54609	180	2.15072e-12	6.93011e-12
28	RPN11	rapamycin	-1.02119	0.172875	-5.9071	24	4.28364e-06	8.87326e-06
30	RPN12	rapamycin	-0.683548	0.180076	-3.79589	54	0.00037425	0.000571224
32	RPN2	rapamycin	-0.244269	0.147801	-1.65269	48	0.104921	0.121708
34	RPN3	rapamycin	-0.442261	0.188687	-2.34389	24	0.0276967	0.0334669
36	RPN5	rapamycin	-1.64484	0.254443	-6.46444	23	1.34915e-06	3.26044e-06
38	RPN6	rapamycin	-1.30288	0.345558	-3.77038	71	0.000334178	0.000538398
40	RPN7	rapamycin	0.0457629	0.115454	0.396374	24	0.695331	0.716084
42	RPN8	rapamycin	0.0164474	0.0445156	0.369476	18	0.716084	0.716084
44	RPT1	rapamycin	-2.33192	0.188211	-12.39	84	0	0
46	RPT2	rapamycin	-3.24839	0.276208	-11.7607	52	4.44089e-16	2.14643e-15
48	RPT3	rapamycin	-2.41747	0.181783	-13.2986	83	0	0
50	RPT4	rapamycin	-2.468	0.154651	-15.9585	52	0	0
52	RPT6	rapamycin	-0.821666	0.259856	-3.162	48	0.00271525	0.00374963
54	SCL1	rapamycin	-1.17369	0.113451	-10.3454	54	2.04281e-14	8.46307e-14
56	UBA1	rapamycin	-0.40113	0.0784846	-5.11094	222	6.90773e-07	1.82113e-06
58	UBI4	rapamycin	-1.27699	0.0713392	-17.9003	156	0	0
